# Supplementary material for: Nine new species of Itaplectops (Diptera: Tachinidae) reared from caterpillars in Area de Conservación Guanacaste, northwestern Costa Rica, with a key to Itaplectops species
Source: Biodivers Data J. 2015 Dec 23;(3):e4596. doi: 10.3897/BDJ.3.e4596 (PMC4698461; doi:10.3897/BDJ.3.e4596)
Supplement: XML Treatment for Itaplectops anikenpalolae [file BDJ.3.e4596-treatment2.xml]

<!DOCTYPE tp:taxon-treatment
  PUBLIC "-//TaxonX//DTD Taxonomic Treatment Publishing DTD v0 20100105//EN" "tax-treatment-NSO.dtd">
<tp:taxon-treatment xmlns:tp="http://www.plazi.org/taxpub"><tp:treatment-meta><mixed-citation publication-type="journal"><person-group><name><surname>Fleming</surname><given-names>AJ</given-names></name><name><surname>Wood</surname><given-names>D. Monty</given-names></name><name><surname>Smith</surname><given-names>M. Alex</given-names></name><name><surname>Janzen</surname><given-names>Daniel H.</given-names></name><name><surname>Hallwachs</surname><given-names>Winnie</given-names></name></person-group><article-title>Nine new species of <italic><tp:taxon-name><tp:taxon-name-part taxon-name-part-type="genus">Itaplectops</tp:taxon-name-part></tp:taxon-name></italic> (<tp:taxon-name><tp:taxon-name-part taxon-name-part-type="order">Diptera</tp:taxon-name-part></tp:taxon-name>: <tp:taxon-name><tp:taxon-name-part taxon-name-part-type="family">Tachinidae</tp:taxon-name-part></tp:taxon-name>) reared from caterpillars in Area de Conservación Guanacaste, northwestern Costa Rica, with a key to <italic><tp:taxon-name><tp:taxon-name-part taxon-name-part-type="genus">Itaplectops</tp:taxon-name-part></tp:taxon-name></italic> species</article-title><source>Biodivers Data J</source><day>23</day><month>12</month><year>2015</year><volume>2015</volume><issue>3</issue><pub-id pub-id-type="doi">10.3897/BDJ.3.e4596</pub-id></mixed-citation></tp:treatment-meta><tp:nomenclature><tp:taxon-name><tp:taxon-name-part taxon-name-part-type="genus">Itaplectops</tp:taxon-name-part> <tp:taxon-name-part taxon-name-part-type="species">anikenpalolae</tp:taxon-name-part><object-id xmlns:xlink="http://www.w3.org/1999/xlink" content-type="zoobank" xlink:type="simple" object-id-type="ZooBank">urn:lsid:zoobank.org:act:E9C71B34-3012-4121-9A30-6894B36C5EB9</object-id></tp:taxon-name><tp:taxon-authority>Fleming &amp; Wood, 2014</tp:taxon-authority><tp:taxon-status xmlns:xlink="http://www.w3.org/1999/xlink" xlink:type="simple">sp. n.</tp:taxon-status></tp:nomenclature><tp:treatment-sec sec-type="materials"><title>Materials</title><list list-type="alpha-lower" list-content="occurrences"><list-item><p><bold>Type status:</bold> <named-content xmlns:xlink="http://www.w3.org/1999/xlink" content-type="dwc:typeStatus" xlink:type="simple">Holotype</named-content>. <bold>Occurrence:</bold> occurrenceDetails: <named-content xmlns:xlink="http://www.w3.org/1999/xlink" content-type="dwc:occurrenceDetails" xlink:type="simple"><ext-link ext-link-type="uri" xlink:href="http://janzen.sas.upenn.edu" xlink:type="simple">http://janzen.sas.upenn.edu</ext-link></named-content>; catalogNumber: <named-content xmlns:xlink="http://www.w3.org/1999/xlink" content-type="dwc:catalogNumber" xlink:type="simple">DHJPAR0019119</named-content>; recordedBy: <named-content xmlns:xlink="http://www.w3.org/1999/xlink" content-type="dwc:recordedBy" xlink:type="simple">D.H. Janzen &amp; W. Hallwachs, Gusaneros</named-content>; individualID: <named-content xmlns:xlink="http://www.w3.org/1999/xlink" content-type="dwc:individualID" xlink:type="simple">DHJPAR0019119</named-content>; individualCount: <named-content xmlns:xlink="http://www.w3.org/1999/xlink" content-type="dwc:individualCount" xlink:type="simple">1</named-content>; sex: <named-content xmlns:xlink="http://www.w3.org/1999/xlink" content-type="dwc:sex" xlink:type="simple">M</named-content>; lifeStage: <named-content xmlns:xlink="http://www.w3.org/1999/xlink" content-type="dwc:lifeStage" xlink:type="simple">adult</named-content>; preparations: <named-content xmlns:xlink="http://www.w3.org/1999/xlink" content-type="dwc:preparations" xlink:type="simple">pinned</named-content>; otherCatalogNumbers: <named-content xmlns:xlink="http://www.w3.org/1999/xlink" content-type="dwc:otherCatalogNumbers" xlink:type="simple">ASTAI1766-07, 94-SRNP-4269</named-content>; <bold>Taxon:</bold> scientificName: <named-content xmlns:xlink="http://www.w3.org/1999/xlink" content-type="dwc:scientificName" xlink:type="simple"><italic><tp:taxon-name><tp:taxon-name-part taxon-name-part-type="genus">Itaplectops</tp:taxon-name-part> <tp:taxon-name-part taxon-name-part-type="species">anikenpalolae</tp:taxon-name-part></tp:taxon-name></italic></named-content>; phylum: <named-content xmlns:xlink="http://www.w3.org/1999/xlink" content-type="dwc:phylum" xlink:type="simple"><tp:taxon-name><tp:taxon-name-part taxon-name-part-type="phylum">Arthropoda</tp:taxon-name-part></tp:taxon-name></named-content>; class: <named-content xmlns:xlink="http://www.w3.org/1999/xlink" content-type="dwc:class" xlink:type="simple"><tp:taxon-name><tp:taxon-name-part taxon-name-part-type="class">Insecta</tp:taxon-name-part></tp:taxon-name></named-content>; order: <named-content xmlns:xlink="http://www.w3.org/1999/xlink" content-type="dwc:order" xlink:type="simple"><tp:taxon-name><tp:taxon-name-part taxon-name-part-type="order">Diptera</tp:taxon-name-part></tp:taxon-name></named-content>; family: <named-content xmlns:xlink="http://www.w3.org/1999/xlink" content-type="dwc:family" xlink:type="simple"><tp:taxon-name><tp:taxon-name-part taxon-name-part-type="family">Tachinidae</tp:taxon-name-part></tp:taxon-name></named-content>; genus: <named-content xmlns:xlink="http://www.w3.org/1999/xlink" content-type="dwc:genus" xlink:type="simple"><tp:taxon-name><tp:taxon-name-part taxon-name-part-type="genus">Itaplectops</tp:taxon-name-part></tp:taxon-name></named-content>; specificEpithet: <named-content xmlns:xlink="http://www.w3.org/1999/xlink" content-type="dwc:specificEpithet" xlink:type="simple"><italic><tp:taxon-name><tp:taxon-name-part taxon-name-part-type="species">anikenpalolae</tp:taxon-name-part></tp:taxon-name></italic></named-content>; scientificNameAuthorship: <named-content xmlns:xlink="http://www.w3.org/1999/xlink" content-type="dwc:scientificNameAuthorship" xlink:type="simple">Fleming &amp; Wood</named-content>; <bold>Location:</bold> continent: <named-content xmlns:xlink="http://www.w3.org/1999/xlink" content-type="dwc:continent" xlink:type="simple">Central America</named-content>; country: <named-content xmlns:xlink="http://www.w3.org/1999/xlink" content-type="dwc:country" xlink:type="simple">Costa Rica</named-content>; countryCode: <named-content xmlns:xlink="http://www.w3.org/1999/xlink" content-type="dwc:countryCode" xlink:type="simple">CR</named-content>; stateProvince: <named-content xmlns:xlink="http://www.w3.org/1999/xlink" content-type="dwc:stateProvince" xlink:type="simple">Guanacaste</named-content>; county: <named-content xmlns:xlink="http://www.w3.org/1999/xlink" content-type="dwc:county" xlink:type="simple">Area de Conservacion Guanacaste</named-content>; locality: <named-content xmlns:xlink="http://www.w3.org/1999/xlink" content-type="dwc:locality" xlink:type="simple">Sector Santa Rosa</named-content>; verbatimLocality: <named-content xmlns:xlink="http://www.w3.org/1999/xlink" content-type="dwc:verbatimLocality" xlink:type="simple">Area Administrativa</named-content>; verbatimElevation: <named-content xmlns:xlink="http://www.w3.org/1999/xlink" content-type="dwc:verbatimElevation" xlink:type="simple">295</named-content>; verbatimLatitude: <named-content xmlns:xlink="http://www.w3.org/1999/xlink" content-type="dwc:verbatimLatitude" xlink:type="simple">10.838</named-content>; verbatimLongitude: <named-content xmlns:xlink="http://www.w3.org/1999/xlink" content-type="dwc:verbatimLongitude" xlink:type="simple">-85.619</named-content>; verbatimCoordinateSystem: <named-content xmlns:xlink="http://www.w3.org/1999/xlink" content-type="dwc:verbatimCoordinateSystem" xlink:type="simple">Decimal</named-content>; decimalLatitude: <named-content xmlns:xlink="http://www.w3.org/1999/xlink" content-type="dwc:decimalLatitude" xlink:type="simple">10.838</named-content>; decimalLongitude: <named-content xmlns:xlink="http://www.w3.org/1999/xlink" content-type="dwc:decimalLongitude" xlink:type="simple">-85.619</named-content>; <bold>Identification:</bold> identifiedBy: <named-content xmlns:xlink="http://www.w3.org/1999/xlink" content-type="dwc:identifiedBy" xlink:type="simple">AJ Fleming</named-content>; dateIdentified: <named-content xmlns:xlink="http://www.w3.org/1999/xlink" content-type="dwc:dateIdentified" xlink:type="simple">2014</named-content>; <bold>Event:</bold> samplingProtocol: <named-content xmlns:xlink="http://www.w3.org/1999/xlink" content-type="dwc:samplingProtocol" xlink:type="simple">reared from caterpillar of <italic><tp:taxon-name><tp:taxon-name-part taxon-name-part-type="genus">Paleophobetron</tp:taxon-name-part> <tp:taxon-name-part taxon-name-part-type="species">perornata</tp:taxon-name-part></tp:taxon-name></italic> (<tp:taxon-name><tp:taxon-name-part taxon-name-part-type="family">Limacodidae</tp:taxon-name-part></tp:taxon-name>)</named-content>; verbatimEventDate: <named-content xmlns:xlink="http://www.w3.org/1999/xlink" content-type="dwc:verbatimEventDate" xlink:type="simple">Jun-28-1994</named-content>; <bold>Record Level:</bold> language: <named-content xmlns:xlink="http://www.w3.org/1999/xlink" content-type="dwc:language" xlink:type="simple">en</named-content>; institutionCode: <named-content xmlns:xlink="http://www.w3.org/1999/xlink" content-type="dwc:institutionCode" xlink:type="simple">CNC</named-content>; collectionCode: <named-content xmlns:xlink="http://www.w3.org/1999/xlink" content-type="dwc:collectionCode" xlink:type="simple">Insects</named-content>; basisOfRecord: <named-content xmlns:xlink="http://www.w3.org/1999/xlink" content-type="dwc:basisOfRecord" xlink:type="simple">Pinned Specimen</named-content></p></list-item></list></tp:treatment-sec><tp:treatment-sec sec-type="Description"><title>Description</title><p>
            <bold>Male</bold>
          </p><p><bold>Length:</bold> 5.5 mm.</p><p><bold>Head</bold> (Fig. <xref ref-type="fig" rid="F1197505">3</xref><xref ref-type="fig" rid="F1197512">c</xref>): proclinate orbital bristles present in male; first flagellomere entirely dark brownish orange over at least 1/2 of its surface; arista dark brown over 2/3 of its length; first flagellomere slightly shorter than facial margin by a distance not exceeding the length of the pedicel; ocellar bristles reduced, almost hair-like, no longer than length of pedicel, arising behind anterior ocellus; ocellar triangle covered in small proclinate hairs; frontal vitta approximately 2x as wide as fronto-orbital plate; frontal vitta covered in fine hairs; facial ridge bearing 5–6 stout decumbent bristles; fronto-orbital plate and parafacial entirely silver with row of fine bristles; fronto-orbital plate of male with fine hairs over its entire surface, interspersed throughout and lateral to frontal bristles, these not extending past upper margin of pedicel.</p><p><bold>Thorax</bold> (Fig. <xref ref-type="fig" rid="F1197505">3</xref><xref ref-type="fig" rid="F1197510">a</xref>): two postsutural supra-alar bristles; katepisternum with 2 bristles, anteriormost reduced in size and arising slightly behind suture; apical scutellar bristles long, up to 3/4 length of subapical scutellars; subapical scutellar bristles parallel or convergent (often crossed); scutellum with 1 or 2 pairs of widely separated discal bristles.</p><p><bold>Wings</bold> (Fig. <xref ref-type="fig" rid="F1197505">3</xref><xref ref-type="fig" rid="F1197510">a</xref>): smoky yellow.</p><p><bold>Legs</bold> (Fig. <xref ref-type="fig" rid="F1197505">3</xref><xref ref-type="fig" rid="F1197511">b</xref>): legs appearing dark overall, ground color of 1/2 of femur yellow, tibia yellow, and tarsi dark; dorso-ventral margin of hind tarsi with yellow tufts of bristles apically.</p><p><bold>Abdomen</bold> (Fig. <xref ref-type="fig" rid="F1197505">3</xref><xref ref-type="fig" rid="F1197510">a</xref>, <xref ref-type="fig" rid="F1197511">b</xref>): T1+2 with mid-dorsal depression extending along 2/3 of its length, but not reaching tergal margin; median marginal bristles present on T4 and T5, but absent on T1+2 and T3; discal bristles absent; silver tomentosity on margins of abdominal segments T3, T4 and T5 only visible under certain angles, and not extending beyond 1/3 of tergal surface.</p><p><bold>Terminalia</bold> (Fig. <xref ref-type="fig" rid="F1197505">3</xref><xref ref-type="fig" rid="F1197513">d</xref>, <xref ref-type="fig" rid="F1197514">e</xref>): cerci in posterior view tightly juxtaposed basally but slightly diverging apically, haired up to tapering point, after tapering point becoming almost uniformly wide and bare until the tip; straight when viewed laterally; surstylus 5/8 the length of the cercus, in lateral view cercus, appears curved apically giving it a hook at its tip; cercus lightly bristled along its entire length; phallus complex, 2x as long as cercus, with a downward bend.</p><p><bold>Female:</bold> unknown at this time.</p></tp:treatment-sec><tp:treatment-sec sec-type="Diagnosis"><title>Diagnosis</title><p><italic><tp:taxon-name><tp:taxon-name-part taxon-name-part-type="genus">Itaplectops</tp:taxon-name-part> <tp:taxon-name-part taxon-name-part-type="species">anikenpalolae</tp:taxon-name-part></tp:taxon-name></italic> can be distinguished by the following combination of traits: proclinate orbital bristles present in male; first flagellomere brown/black over at least 1/2 of surface; fronto-orbital plate with small hairs interspersed throughout; 2 postsutural supra-alar bristles; median marginal bristles absent on T1+2 and T3, present on T4 and T5; discal bristles absent from all abdominal tergites; silver tomentosity present along margin of abdominal segments T3, T4, and T5. It can be distinguished from its most similar congener, <italic><tp:taxon-name><tp:taxon-name-part taxon-name-part-type="genus">Itaplectops</tp:taxon-name-part> <tp:taxon-name-part taxon-name-part-type="species">tristanpalolai</tp:taxon-name-part></tp:taxon-name></italic>, following couplet 5 in the key to <italic><tp:taxon-name><tp:taxon-name-part taxon-name-part-type="genus">Itaplectops</tp:taxon-name-part></tp:taxon-name></italic> (below).</p></tp:treatment-sec><tp:treatment-sec sec-type="Etymology"><title>Etymology</title><p><italic><tp:taxon-name><tp:taxon-name-part taxon-name-part-type="genus">Itaplectops</tp:taxon-name-part> <tp:taxon-name-part taxon-name-part-type="species">anikenpalolae</tp:taxon-name-part></tp:taxon-name></italic> is named in honor of Aniken Palola of Vermont, USA, a supporter of Eric Palola and Shelly McSweeney, and therefore of GDFCF and ACG.</p></tp:treatment-sec><tp:treatment-sec sec-type="Distribution"><title>Distribution</title><p>Costa Rica, ACG, Prov. Guanacaste, dry forest.</p></tp:treatment-sec><tp:treatment-sec sec-type="Ecology"><title>Ecology</title><sec sec-type="Hosts"><title>Hosts</title><p>Reared from caterpillar of the <tp:taxon-name><tp:taxon-name-part taxon-name-part-type="family">Limacodidae</tp:taxon-name-part></tp:taxon-name>, <italic><tp:taxon-name><tp:taxon-name-part taxon-name-part-type="genus">Paleophobetron</tp:taxon-name-part> <tp:taxon-name-part taxon-name-part-type="species">perornata</tp:taxon-name-part></tp:taxon-name></italic> (Dyar, 1905).</p></sec></tp:treatment-sec><tp:treatment-sec><!--Section generated to contain objects referenced in tp:taxon-treatment.--><fig-group id="F1197505" position="float" orientation="portrait"><caption><p><italic><tp:taxon-name><tp:taxon-name-part taxon-name-part-type="genus">Itaplectops</tp:taxon-name-part> <tp:taxon-name-part taxon-name-part-type="species">anikenpalolae</tp:taxon-name-part></tp:taxon-name></italic> sp. nov. Holotype male, voucher code: DHJPAR0019119.</p></caption><fig id="F1197510" position="float" orientation="portrait"><label>Figure 3a.</label><caption><p>dorsal habitus</p></caption><graphic xmlns:xlink="http://www.w3.org/1999/xlink" xlink:href="biodiversity_data_journal-3-e4596-g003_a.jpg" xlink:type="simple" position="float" orientation="portrait" id="oo_36690.jpg"/></fig><fig id="F1197511" position="float" orientation="portrait"><label>Figure 3b.</label><caption><p>lateral habitus</p></caption><graphic xmlns:xlink="http://www.w3.org/1999/xlink" xlink:href="biodiversity_data_journal-3-e4596-g003_b.jpg" xlink:type="simple" position="float" orientation="portrait" id="oo_36691.jpg"/></fig><fig id="F1197512" position="float" orientation="portrait"><label>Figure 3c.</label><caption><p>frontal view of head</p></caption><graphic xmlns:xlink="http://www.w3.org/1999/xlink" xlink:href="biodiversity_data_journal-3-e4596-g003_c.jpg" xlink:type="simple" position="float" orientation="portrait" id="oo_39205.jpg"/></fig><fig id="F1197513" position="float" orientation="portrait"><label>Figure 3d.</label><caption><p>dorsal view of terminalia</p></caption><graphic xmlns:xlink="http://www.w3.org/1999/xlink" xlink:href="biodiversity_data_journal-3-e4596-g003_d.jpg" xlink:type="simple" position="float" orientation="portrait" id="oo_36672.jpg"/></fig><fig id="F1197514" position="float" orientation="portrait"><label>Figure 3e.</label><caption><p>lateral view of terminalia</p></caption><graphic xmlns:xlink="http://www.w3.org/1999/xlink" xlink:href="biodiversity_data_journal-3-e4596-g003_e.jpg" xlink:type="simple" position="float" orientation="portrait" id="oo_36673.jpg"/></fig></fig-group><fig id="F1197512" position="float" orientation="portrait"><label>Figure 3c.</label><caption><p>frontal view of head</p></caption><graphic xmlns:xlink="http://www.w3.org/1999/xlink" xlink:href="biodiversity_data_journal-3-e4596-g003_c.jpg" xlink:type="simple" position="float" orientation="portrait" id="oo_39205.jpg"/></fig><fig id="F1197510" position="float" orientation="portrait"><label>Figure 3a.</label><caption><p>dorsal habitus</p></caption><graphic xmlns:xlink="http://www.w3.org/1999/xlink" xlink:href="biodiversity_data_journal-3-e4596-g003_a.jpg" xlink:type="simple" position="float" orientation="portrait" id="oo_36690.jpg"/></fig><fig id="F1197511" position="float" orientation="portrait"><label>Figure 3b.</label><caption><p>lateral habitus</p></caption><graphic xmlns:xlink="http://www.w3.org/1999/xlink" xlink:href="biodiversity_data_journal-3-e4596-g003_b.jpg" xlink:type="simple" position="float" orientation="portrait" id="oo_36691.jpg"/></fig><fig id="F1197513" position="float" orientation="portrait"><label>Figure 3d.</label><caption><p>dorsal view of terminalia</p></caption><graphic xmlns:xlink="http://www.w3.org/1999/xlink" xlink:href="biodiversity_data_journal-3-e4596-g003_d.jpg" xlink:type="simple" position="float" orientation="portrait" id="oo_36672.jpg"/></fig><fig id="F1197514" position="float" orientation="portrait"><label>Figure 3e.</label><caption><p>lateral view of terminalia</p></caption><graphic xmlns:xlink="http://www.w3.org/1999/xlink" xlink:href="biodiversity_data_journal-3-e4596-g003_e.jpg" xlink:type="simple" position="float" orientation="portrait" id="oo_36673.jpg"/></fig></tp:treatment-sec></tp:taxon-treatment>
