# Supplementary material for: Nine new species of Itaplectops (Diptera: Tachinidae) reared from caterpillars in Area de Conservación Guanacaste, northwestern Costa Rica, with a key to Itaplectops species
Source: Biodivers Data J. 2015 Dec 23;(3):e4596. doi: 10.3897/BDJ.3.e4596 (PMC4698461; doi:10.3897/BDJ.3.e4596)
Supplement: XML Treatment for Itaplectops ericpalolai [file BDJ.3.e4596-treatment6.xml]

<!DOCTYPE tp:taxon-treatment
  PUBLIC "-//TaxonX//DTD Taxonomic Treatment Publishing DTD v0 20100105//EN" "tax-treatment-NSO.dtd">
<tp:taxon-treatment xmlns:tp="http://www.plazi.org/taxpub"><tp:treatment-meta><mixed-citation publication-type="journal"><person-group><name><surname>Fleming</surname><given-names>AJ</given-names></name><name><surname>Wood</surname><given-names>D. Monty</given-names></name><name><surname>Smith</surname><given-names>M. Alex</given-names></name><name><surname>Janzen</surname><given-names>Daniel H.</given-names></name><name><surname>Hallwachs</surname><given-names>Winnie</given-names></name></person-group><article-title>Nine new species of <italic><tp:taxon-name><tp:taxon-name-part taxon-name-part-type="genus">Itaplectops</tp:taxon-name-part></tp:taxon-name></italic> (<tp:taxon-name><tp:taxon-name-part taxon-name-part-type="order">Diptera</tp:taxon-name-part></tp:taxon-name>: <tp:taxon-name><tp:taxon-name-part taxon-name-part-type="family">Tachinidae</tp:taxon-name-part></tp:taxon-name>) reared from caterpillars in Area de Conservación Guanacaste, northwestern Costa Rica, with a key to <italic><tp:taxon-name><tp:taxon-name-part taxon-name-part-type="genus">Itaplectops</tp:taxon-name-part></tp:taxon-name></italic> species</article-title><source>Biodivers Data J</source><day>23</day><month>12</month><year>2015</year><volume>2015</volume><issue>3</issue><pub-id pub-id-type="doi">10.3897/BDJ.3.e4596</pub-id></mixed-citation></tp:treatment-meta><tp:nomenclature><tp:taxon-name><tp:taxon-name-part taxon-name-part-type="genus">Itaplectops</tp:taxon-name-part> <tp:taxon-name-part taxon-name-part-type="species">ericpalolai</tp:taxon-name-part><object-id xmlns:xlink="http://www.w3.org/1999/xlink" content-type="zoobank" xlink:type="simple" object-id-type="ZooBank">urn:lsid:zoobank.org:act:09DE9889-79E2-492C-AF44-BEE2F077AD6D</object-id></tp:taxon-name><tp:taxon-authority>Fleming &amp; Wood, 2014</tp:taxon-authority><tp:taxon-status xmlns:xlink="http://www.w3.org/1999/xlink" xlink:type="simple">sp. n.</tp:taxon-status></tp:nomenclature><tp:treatment-sec sec-type="materials"><title>Materials</title><list list-type="alpha-lower" list-content="occurrences"><list-item><p><bold>Type status:</bold> <named-content xmlns:xlink="http://www.w3.org/1999/xlink" content-type="dwc:typeStatus" xlink:type="simple">Holotype</named-content>. <bold>Occurrence:</bold> occurrenceDetails: <named-content xmlns:xlink="http://www.w3.org/1999/xlink" content-type="dwc:occurrenceDetails" xlink:type="simple"><ext-link ext-link-type="uri" xlink:href="http://janzen.sas.upenn.edu" xlink:type="simple">http://janzen.sas.upenn.edu</ext-link></named-content>; catalogNumber: <named-content xmlns:xlink="http://www.w3.org/1999/xlink" content-type="dwc:catalogNumber" xlink:type="simple">DHJPAR0035685</named-content>; recordedBy: <named-content xmlns:xlink="http://www.w3.org/1999/xlink" content-type="dwc:recordedBy" xlink:type="simple">D.H. Janzen &amp; W. Hallwachs, Jose Perez</named-content>; individualID: <named-content xmlns:xlink="http://www.w3.org/1999/xlink" content-type="dwc:individualID" xlink:type="simple">DHJPAR0035685</named-content>; individualCount: <named-content xmlns:xlink="http://www.w3.org/1999/xlink" content-type="dwc:individualCount" xlink:type="simple">1</named-content>; sex: <named-content xmlns:xlink="http://www.w3.org/1999/xlink" content-type="dwc:sex" xlink:type="simple">M</named-content>; lifeStage: <named-content xmlns:xlink="http://www.w3.org/1999/xlink" content-type="dwc:lifeStage" xlink:type="simple">adult</named-content>; preparations: <named-content xmlns:xlink="http://www.w3.org/1999/xlink" content-type="dwc:preparations" xlink:type="simple">pinned</named-content>; otherCatalogNumbers: <named-content xmlns:xlink="http://www.w3.org/1999/xlink" content-type="dwc:otherCatalogNumbers" xlink:type="simple">ASHYD1066-09, 09-SRNP-41309</named-content>; <bold>Taxon:</bold> scientificName: <named-content xmlns:xlink="http://www.w3.org/1999/xlink" content-type="dwc:scientificName" xlink:type="simple"><italic><tp:taxon-name><tp:taxon-name-part taxon-name-part-type="genus">Itaplectops</tp:taxon-name-part> <tp:taxon-name-part taxon-name-part-type="species">ericpalolai</tp:taxon-name-part></tp:taxon-name></italic></named-content>; phylum: <named-content xmlns:xlink="http://www.w3.org/1999/xlink" content-type="dwc:phylum" xlink:type="simple"><tp:taxon-name><tp:taxon-name-part taxon-name-part-type="phylum">Arthropoda</tp:taxon-name-part></tp:taxon-name></named-content>; class: <named-content xmlns:xlink="http://www.w3.org/1999/xlink" content-type="dwc:class" xlink:type="simple"><tp:taxon-name><tp:taxon-name-part taxon-name-part-type="class">Insecta</tp:taxon-name-part></tp:taxon-name></named-content>; order: <named-content xmlns:xlink="http://www.w3.org/1999/xlink" content-type="dwc:order" xlink:type="simple"><tp:taxon-name><tp:taxon-name-part taxon-name-part-type="order">Diptera</tp:taxon-name-part></tp:taxon-name></named-content>; family: <named-content xmlns:xlink="http://www.w3.org/1999/xlink" content-type="dwc:family" xlink:type="simple"><tp:taxon-name><tp:taxon-name-part taxon-name-part-type="family">Tachinidae</tp:taxon-name-part></tp:taxon-name></named-content>; genus: <named-content xmlns:xlink="http://www.w3.org/1999/xlink" content-type="dwc:genus" xlink:type="simple"><tp:taxon-name><tp:taxon-name-part taxon-name-part-type="genus">Itaplectops</tp:taxon-name-part></tp:taxon-name></named-content>; specificEpithet: <named-content xmlns:xlink="http://www.w3.org/1999/xlink" content-type="dwc:specificEpithet" xlink:type="simple"><italic><tp:taxon-name><tp:taxon-name-part taxon-name-part-type="species">ericpalolai</tp:taxon-name-part></tp:taxon-name></italic></named-content>; scientificNameAuthorship: <named-content xmlns:xlink="http://www.w3.org/1999/xlink" content-type="dwc:scientificNameAuthorship" xlink:type="simple">Fleming &amp; Wood</named-content>; <bold>Location:</bold> continent: <named-content xmlns:xlink="http://www.w3.org/1999/xlink" content-type="dwc:continent" xlink:type="simple">Central America</named-content>; country: <named-content xmlns:xlink="http://www.w3.org/1999/xlink" content-type="dwc:country" xlink:type="simple">Costa Rica</named-content>; countryCode: <named-content xmlns:xlink="http://www.w3.org/1999/xlink" content-type="dwc:countryCode" xlink:type="simple">CR</named-content>; stateProvince: <named-content xmlns:xlink="http://www.w3.org/1999/xlink" content-type="dwc:stateProvince" xlink:type="simple">Alajuela</named-content>; county: <named-content xmlns:xlink="http://www.w3.org/1999/xlink" content-type="dwc:county" xlink:type="simple">Area de Conservacion Guanacaste</named-content>; locality: <named-content xmlns:xlink="http://www.w3.org/1999/xlink" content-type="dwc:locality" xlink:type="simple">Sector Rincon Rain Forest</named-content>; verbatimLocality: <named-content xmlns:xlink="http://www.w3.org/1999/xlink" content-type="dwc:verbatimLocality" xlink:type="simple">Vochysia</named-content>; verbatimElevation: <named-content xmlns:xlink="http://www.w3.org/1999/xlink" content-type="dwc:verbatimElevation" xlink:type="simple">320</named-content>; verbatimLatitude: <named-content xmlns:xlink="http://www.w3.org/1999/xlink" content-type="dwc:verbatimLatitude" xlink:type="simple">10.867</named-content>; verbatimLongitude: <named-content xmlns:xlink="http://www.w3.org/1999/xlink" content-type="dwc:verbatimLongitude" xlink:type="simple">-85.245</named-content>; verbatimCoordinateSystem: <named-content xmlns:xlink="http://www.w3.org/1999/xlink" content-type="dwc:verbatimCoordinateSystem" xlink:type="simple">Decimal</named-content>; decimalLatitude: <named-content xmlns:xlink="http://www.w3.org/1999/xlink" content-type="dwc:decimalLatitude" xlink:type="simple">10.867</named-content>; decimalLongitude: <named-content xmlns:xlink="http://www.w3.org/1999/xlink" content-type="dwc:decimalLongitude" xlink:type="simple">-85.245</named-content>; <bold>Identification:</bold> identifiedBy: <named-content xmlns:xlink="http://www.w3.org/1999/xlink" content-type="dwc:identifiedBy" xlink:type="simple">AJ Fleming</named-content>; dateIdentified: <named-content xmlns:xlink="http://www.w3.org/1999/xlink" content-type="dwc:dateIdentified" xlink:type="simple">2014</named-content>; <bold>Event:</bold> samplingProtocol: <named-content xmlns:xlink="http://www.w3.org/1999/xlink" content-type="dwc:samplingProtocol" xlink:type="simple">reared from caterpillar of <italic><tp:taxon-name><tp:taxon-name-part taxon-name-part-type="genus">Acraga</tp:taxon-name-part> <tp:taxon-name-part taxon-name-part-type="species">coa</tp:taxon-name-part></tp:taxon-name></italic> (<tp:taxon-name><tp:taxon-name-part taxon-name-part-type="family">Dalceridae</tp:taxon-name-part></tp:taxon-name>)</named-content>; verbatimEventDate: <named-content xmlns:xlink="http://www.w3.org/1999/xlink" content-type="dwc:verbatimEventDate" xlink:type="simple">2/Jul/09</named-content>; <bold>Record Level:</bold> language: <named-content xmlns:xlink="http://www.w3.org/1999/xlink" content-type="dwc:language" xlink:type="simple">en</named-content>; institutionCode: <named-content xmlns:xlink="http://www.w3.org/1999/xlink" content-type="dwc:institutionCode" xlink:type="simple">CNC</named-content>; collectionCode: <named-content xmlns:xlink="http://www.w3.org/1999/xlink" content-type="dwc:collectionCode" xlink:type="simple">Insects</named-content>; basisOfRecord: <named-content xmlns:xlink="http://www.w3.org/1999/xlink" content-type="dwc:basisOfRecord" xlink:type="simple">Pinned Specimen</named-content></p></list-item><list-item><p><bold>Type status:</bold> <named-content xmlns:xlink="http://www.w3.org/1999/xlink" content-type="dwc:typeStatus" xlink:type="simple">Paratype</named-content>. <bold>Occurrence:</bold> occurrenceDetails: <named-content xmlns:xlink="http://www.w3.org/1999/xlink" content-type="dwc:occurrenceDetails" xlink:type="simple"><ext-link ext-link-type="uri" xlink:href="http://janzen.sas.upenn.edu" xlink:type="simple">http://janzen.sas.upenn.edu</ext-link></named-content>; catalogNumber: <named-content xmlns:xlink="http://www.w3.org/1999/xlink" content-type="dwc:catalogNumber" xlink:type="simple">DHJPAR0035690</named-content>; recordedBy: <named-content xmlns:xlink="http://www.w3.org/1999/xlink" content-type="dwc:recordedBy" xlink:type="simple">D.H. Janzen &amp; W. Hallwachs, Jose Perez</named-content>; individualID: <named-content xmlns:xlink="http://www.w3.org/1999/xlink" content-type="dwc:individualID" xlink:type="simple">DHJPAR0035690</named-content>; individualCount: <named-content xmlns:xlink="http://www.w3.org/1999/xlink" content-type="dwc:individualCount" xlink:type="simple">1</named-content>; sex: <named-content xmlns:xlink="http://www.w3.org/1999/xlink" content-type="dwc:sex" xlink:type="simple">F</named-content>; lifeStage: <named-content xmlns:xlink="http://www.w3.org/1999/xlink" content-type="dwc:lifeStage" xlink:type="simple">adult</named-content>; preparations: <named-content xmlns:xlink="http://www.w3.org/1999/xlink" content-type="dwc:preparations" xlink:type="simple">pinned</named-content>; otherCatalogNumbers: <named-content xmlns:xlink="http://www.w3.org/1999/xlink" content-type="dwc:otherCatalogNumbers" xlink:type="simple">ASHYD1071-09, 09-SRNP-41310</named-content>; <bold>Taxon:</bold> scientificName: <named-content xmlns:xlink="http://www.w3.org/1999/xlink" content-type="dwc:scientificName" xlink:type="simple"><italic><tp:taxon-name><tp:taxon-name-part taxon-name-part-type="genus">Itaplectops</tp:taxon-name-part> <tp:taxon-name-part taxon-name-part-type="species">ericpalolai</tp:taxon-name-part></tp:taxon-name></italic></named-content>; phylum: <named-content xmlns:xlink="http://www.w3.org/1999/xlink" content-type="dwc:phylum" xlink:type="simple"><tp:taxon-name><tp:taxon-name-part taxon-name-part-type="phylum">Arthropoda</tp:taxon-name-part></tp:taxon-name></named-content>; class: <named-content xmlns:xlink="http://www.w3.org/1999/xlink" content-type="dwc:class" xlink:type="simple"><tp:taxon-name><tp:taxon-name-part taxon-name-part-type="class">Insecta</tp:taxon-name-part></tp:taxon-name></named-content>; order: <named-content xmlns:xlink="http://www.w3.org/1999/xlink" content-type="dwc:order" xlink:type="simple"><tp:taxon-name><tp:taxon-name-part taxon-name-part-type="order">Diptera</tp:taxon-name-part></tp:taxon-name></named-content>; family: <named-content xmlns:xlink="http://www.w3.org/1999/xlink" content-type="dwc:family" xlink:type="simple"><tp:taxon-name><tp:taxon-name-part taxon-name-part-type="family">Tachinidae</tp:taxon-name-part></tp:taxon-name></named-content>; genus: <named-content xmlns:xlink="http://www.w3.org/1999/xlink" content-type="dwc:genus" xlink:type="simple"><tp:taxon-name><tp:taxon-name-part taxon-name-part-type="genus">Itaplectops</tp:taxon-name-part></tp:taxon-name></named-content>; specificEpithet: <named-content xmlns:xlink="http://www.w3.org/1999/xlink" content-type="dwc:specificEpithet" xlink:type="simple"><italic><tp:taxon-name><tp:taxon-name-part taxon-name-part-type="species">ericpalolai</tp:taxon-name-part></tp:taxon-name></italic></named-content>; scientificNameAuthorship: <named-content xmlns:xlink="http://www.w3.org/1999/xlink" content-type="dwc:scientificNameAuthorship" xlink:type="simple">Fleming &amp; Wood</named-content>; <bold>Location:</bold> continent: <named-content xmlns:xlink="http://www.w3.org/1999/xlink" content-type="dwc:continent" xlink:type="simple">Central America</named-content>; country: <named-content xmlns:xlink="http://www.w3.org/1999/xlink" content-type="dwc:country" xlink:type="simple">Costa Rica</named-content>; countryCode: <named-content xmlns:xlink="http://www.w3.org/1999/xlink" content-type="dwc:countryCode" xlink:type="simple">CR</named-content>; stateProvince: <named-content xmlns:xlink="http://www.w3.org/1999/xlink" content-type="dwc:stateProvince" xlink:type="simple">Alajuela</named-content>; county: <named-content xmlns:xlink="http://www.w3.org/1999/xlink" content-type="dwc:county" xlink:type="simple">Area de Conservacion Guanacaste</named-content>; locality: <named-content xmlns:xlink="http://www.w3.org/1999/xlink" content-type="dwc:locality" xlink:type="simple">Sector Rincon Rain Forest</named-content>; verbatimLocality: <named-content xmlns:xlink="http://www.w3.org/1999/xlink" content-type="dwc:verbatimLocality" xlink:type="simple">Vochysia</named-content>; verbatimElevation: <named-content xmlns:xlink="http://www.w3.org/1999/xlink" content-type="dwc:verbatimElevation" xlink:type="simple">320</named-content>; verbatimLatitude: <named-content xmlns:xlink="http://www.w3.org/1999/xlink" content-type="dwc:verbatimLatitude" xlink:type="simple">10.867</named-content>; verbatimLongitude: <named-content xmlns:xlink="http://www.w3.org/1999/xlink" content-type="dwc:verbatimLongitude" xlink:type="simple">-85.245</named-content>; verbatimCoordinateSystem: <named-content xmlns:xlink="http://www.w3.org/1999/xlink" content-type="dwc:verbatimCoordinateSystem" xlink:type="simple">Decimal</named-content>; decimalLatitude: <named-content xmlns:xlink="http://www.w3.org/1999/xlink" content-type="dwc:decimalLatitude" xlink:type="simple">10.867</named-content>; decimalLongitude: <named-content xmlns:xlink="http://www.w3.org/1999/xlink" content-type="dwc:decimalLongitude" xlink:type="simple">-85.245</named-content>; <bold>Identification:</bold> identifiedBy: <named-content xmlns:xlink="http://www.w3.org/1999/xlink" content-type="dwc:identifiedBy" xlink:type="simple">AJ Fleming</named-content>; dateIdentified: <named-content xmlns:xlink="http://www.w3.org/1999/xlink" content-type="dwc:dateIdentified" xlink:type="simple">2014</named-content>; <bold>Event:</bold> samplingProtocol: <named-content xmlns:xlink="http://www.w3.org/1999/xlink" content-type="dwc:samplingProtocol" xlink:type="simple">reared from caterpillar of <italic><tp:taxon-name><tp:taxon-name-part taxon-name-part-type="genus">Acraga</tp:taxon-name-part> <tp:taxon-name-part taxon-name-part-type="species">coa</tp:taxon-name-part></tp:taxon-name></italic> (<tp:taxon-name><tp:taxon-name-part taxon-name-part-type="family">Dalceridae</tp:taxon-name-part></tp:taxon-name>)</named-content>; verbatimEventDate: <named-content xmlns:xlink="http://www.w3.org/1999/xlink" content-type="dwc:verbatimEventDate" xlink:type="simple">3/Jul/09</named-content>; <bold>Record Level:</bold> language: <named-content xmlns:xlink="http://www.w3.org/1999/xlink" content-type="dwc:language" xlink:type="simple">en</named-content>; institutionCode: <named-content xmlns:xlink="http://www.w3.org/1999/xlink" content-type="dwc:institutionCode" xlink:type="simple">CNC</named-content>; collectionCode: <named-content xmlns:xlink="http://www.w3.org/1999/xlink" content-type="dwc:collectionCode" xlink:type="simple">Insects</named-content>; basisOfRecord: <named-content xmlns:xlink="http://www.w3.org/1999/xlink" content-type="dwc:basisOfRecord" xlink:type="simple">Pinned Specimen</named-content></p></list-item></list></tp:treatment-sec><tp:treatment-sec sec-type="Description"><title>Description</title><p>
            <bold>Male and female</bold>
          </p><p><bold>Length:</bold> male 5mm; female 5mm.</p><p><bold>Head</bold> (Fig. <xref ref-type="fig" rid="F1197483">7</xref><xref ref-type="fig" rid="F1197490">c</xref>): proclinate orbital bristles present in both male and female; male with 3 pairs, middle pair reduced to 1/2 the length of outer 2 pairs; first flagellomere brilliant pale orange; arista brilliant pale orange at its base and darkening to brown at its tip, with gradual taper; first flagellomere slightly shorter than facial margin by a distance not exceeding the length of the pedicel; ocellar bristles reduced, almost hair-like, no longer than length of pedicel, arising behind anterior ocellus; ocellar triangle covered in small proclinate hairs; frontal vitta 2x as wide as fronto-orbital plate; facial ridge bearing 5–6 stout, decumbent bristles; fronto-orbital plate and parafacial entirely silver; parafacial with 1 bristle halfway between lowest frontal bristle and facial margin; female with parafacial bare; fronto-orbital plate of male with one row of fine bristles lateral to frontal bristles, these not extending past upper margin of pedicel; absent in female.</p><p><bold>Thorax</bold> (Fig. <xref ref-type="fig" rid="F1197483">7</xref><xref ref-type="fig" rid="F1197489">b</xref>): three postsutural supra-alar bristles, anteriormost greatly reduced; katepisternum with 2 bristles, anteriormost arising slightly behind suture; apical scutellar bristles long, 3/4 the length of subapical scutellars; subapical scutellar bristles parallel or convergent (often crossed); scutellum with 1–2 pairs of widely separated discal bristles.</p><p><bold>Wings</bold> (Fig. <xref ref-type="fig" rid="F1197483">7</xref><xref ref-type="fig" rid="F1197488">a</xref>): smoky yellow.</p><p><bold>Legs</bold> (Fig. <xref ref-type="fig" rid="F1197483">7</xref><xref ref-type="fig" rid="F1197489">b</xref>): appearing dark overall, at least 1/2 of femur yellow, tibia and tarsi yellow.</p><p><bold>Abdomen</bold>(Fig. <xref ref-type="fig" rid="F1197483">7</xref><xref ref-type="fig" rid="F1197488">a</xref>, <xref ref-type="fig" rid="F1197489">b</xref>): T1+2 with mid-dorsal depression extending halfway along its length, not reaching tergal margin; median marginal bristles present on T4 and T5 but absent on T1+2 and T3. Discal bristles absent from all tergites. Silver tomentosity on margins of abdominal segmentsT3 and T4 not extending beyond 1/3 of tergal surface.</p><p><bold>Male terminalia</bold> (Fig. <xref ref-type="fig" rid="F1197483">7</xref><xref ref-type="fig" rid="F1197491">d</xref>, <xref ref-type="fig" rid="F1197492">e</xref>): cerci tightly juxtaposed when viewed dorsally; haired up to tapering point, then bare until the tip; apparently convex when viewed laterally; very slight thickening apically so as to appear slightly clubbed; surstylus 9/10 the length of the cercus, outwardly convex at its center so as to appear outwardly bowed with a slight inward bend apically, giving it a slightly hooked appearance at its tip, visible in dorsal view; densely bristled along its entire length; phallus 2x as long as cercus, with a downward bend.</p></tp:treatment-sec><tp:treatment-sec sec-type="Diagnosis"><title>Diagnosis</title><p><italic><tp:taxon-name><tp:taxon-name-part taxon-name-part-type="genus">Itaplectops</tp:taxon-name-part> <tp:taxon-name-part taxon-name-part-type="species">ericpalolai</tp:taxon-name-part></tp:taxon-name></italic> can be distinguished by the following combination of traits: proclinate orbital bristles present in males; first flagellomere brilliant pale orange; parafacial with 1 bristle arising midway between lowest frontal bristle and facial margin; median marginal bristles absent on T1+2 and T3, but present on T4 and T5; discal bristles absent; silver tomentosity present on margins of abdominal segments T3 and T4. It can be distinguished from its most similar congener, <italic><tp:taxon-name><tp:taxon-name-part taxon-name-part-type="genus">Itaplectops</tp:taxon-name-part> <tp:taxon-name-part taxon-name-part-type="species">antennalis</tp:taxon-name-part></tp:taxon-name></italic>, following couplet 3 in the key to <italic><tp:taxon-name><tp:taxon-name-part taxon-name-part-type="genus">Itaplectops</tp:taxon-name-part></tp:taxon-name></italic> (below).</p></tp:treatment-sec><tp:treatment-sec sec-type="Etymology"><title>Etymology</title><p><italic><tp:taxon-name><tp:taxon-name-part taxon-name-part-type="genus">Itaplectops</tp:taxon-name-part> <tp:taxon-name-part taxon-name-part-type="species">ericpalolai</tp:taxon-name-part></tp:taxon-name></italic> is named in honor of Eric Palola of Vermont, USA, Executive Director of the Guanacaste Dry Forest Conservation Fund, and musician, skier, farmer (complete with chickens) and forester.</p></tp:treatment-sec><tp:treatment-sec sec-type="Distribution"><title>Distribution</title><p>Costa Rica, ACG, Prov. Alajuela, rain forest.</p></tp:treatment-sec><tp:treatment-sec sec-type="Ecology"><title>Ecology</title><sec sec-type="Hosts"><title>Hosts</title><p>Reared from caterpillars of the <tp:taxon-name><tp:taxon-name-part taxon-name-part-type="family">Dalceridae</tp:taxon-name-part></tp:taxon-name> <italic><tp:taxon-name><tp:taxon-name-part taxon-name-part-type="genus">Acraga</tp:taxon-name-part> <tp:taxon-name-part taxon-name-part-type="species">coa</tp:taxon-name-part></tp:taxon-name></italic> (Schaus, 1892).</p></sec></tp:treatment-sec><tp:treatment-sec><!--Section generated to contain objects referenced in tp:taxon-treatment.--><fig-group id="F1197483" position="float" orientation="portrait"><caption><p><italic><tp:taxon-name><tp:taxon-name-part taxon-name-part-type="genus">Itaplectops</tp:taxon-name-part> <tp:taxon-name-part taxon-name-part-type="species">ericpalolai</tp:taxon-name-part></tp:taxon-name></italic> sp. nov. Holotype male, voucher code: DHJPAR0035685.</p></caption><fig id="F1197488" position="float" orientation="portrait"><label>Figure 7a.</label><caption><p>dorsal habitus</p></caption><graphic xmlns:xlink="http://www.w3.org/1999/xlink" xlink:href="biodiversity_data_journal-3-e4596-g007_a.jpg" xlink:type="simple" position="float" orientation="portrait" id="oo_36662.jpg"/></fig><fig id="F1197489" position="float" orientation="portrait"><label>Figure 7b.</label><caption><p>lateral habitus</p></caption><graphic xmlns:xlink="http://www.w3.org/1999/xlink" xlink:href="biodiversity_data_journal-3-e4596-g007_b.jpg" xlink:type="simple" position="float" orientation="portrait" id="oo_36664.jpg"/></fig><fig id="F1197490" position="float" orientation="portrait"><label>Figure 7c.</label><caption><p>frontal view of head</p></caption><graphic xmlns:xlink="http://www.w3.org/1999/xlink" xlink:href="biodiversity_data_journal-3-e4596-g007_c.jpg" xlink:type="simple" position="float" orientation="portrait" id="oo_39199.jpg"/></fig><fig id="F1197491" position="float" orientation="portrait"><label>Figure 7d.</label><caption><p>dorsal view of terminalia</p></caption><graphic xmlns:xlink="http://www.w3.org/1999/xlink" xlink:href="biodiversity_data_journal-3-e4596-g007_d.jpg" xlink:type="simple" position="float" orientation="portrait" id="oo_36665.jpg"/></fig><fig id="F1197492" position="float" orientation="portrait"><label>Figure 7e.</label><caption><p>lateral view of terminalia</p></caption><graphic xmlns:xlink="http://www.w3.org/1999/xlink" xlink:href="biodiversity_data_journal-3-e4596-g007_e.jpg" xlink:type="simple" position="float" orientation="portrait" id="oo_36666.jpg"/></fig></fig-group><fig id="F1197490" position="float" orientation="portrait"><label>Figure 7c.</label><caption><p>frontal view of head</p></caption><graphic xmlns:xlink="http://www.w3.org/1999/xlink" xlink:href="biodiversity_data_journal-3-e4596-g007_c.jpg" xlink:type="simple" position="float" orientation="portrait" id="oo_39199.jpg"/></fig><fig id="F1197489" position="float" orientation="portrait"><label>Figure 7b.</label><caption><p>lateral habitus</p></caption><graphic xmlns:xlink="http://www.w3.org/1999/xlink" xlink:href="biodiversity_data_journal-3-e4596-g007_b.jpg" xlink:type="simple" position="float" orientation="portrait" id="oo_36664.jpg"/></fig><fig id="F1197488" position="float" orientation="portrait"><label>Figure 7a.</label><caption><p>dorsal habitus</p></caption><graphic xmlns:xlink="http://www.w3.org/1999/xlink" xlink:href="biodiversity_data_journal-3-e4596-g007_a.jpg" xlink:type="simple" position="float" orientation="portrait" id="oo_36662.jpg"/></fig><fig id="F1197491" position="float" orientation="portrait"><label>Figure 7d.</label><caption><p>dorsal view of terminalia</p></caption><graphic xmlns:xlink="http://www.w3.org/1999/xlink" xlink:href="biodiversity_data_journal-3-e4596-g007_d.jpg" xlink:type="simple" position="float" orientation="portrait" id="oo_36665.jpg"/></fig><fig id="F1197492" position="float" orientation="portrait"><label>Figure 7e.</label><caption><p>lateral view of terminalia</p></caption><graphic xmlns:xlink="http://www.w3.org/1999/xlink" xlink:href="biodiversity_data_journal-3-e4596-g007_e.jpg" xlink:type="simple" position="float" orientation="portrait" id="oo_36666.jpg"/></fig></tp:treatment-sec></tp:taxon-treatment>
